# Supplementary material for: Identification and Characterization of Circular RNAs Involved in the Flower Development and Senescence of Rhododendron delavayi Franch
Source: Int J Mol Sci. 2022 Sep 23;23(19):11214. doi: 10.3390/ijms231911214 (PMC9569710; doi:10.3390/ijms231911214)
Supplement: Supplementary file 1 [file ijms-23-11214-s001.zip › Table S1.xlsx]

## Sheet: CleanData_QCsummary
Table S1. Summary of circRNAs sequencing in 18 Rhododendron delavayi Franch. flower samples
Sample	Raw Reads	Clean Reads	Clean Bases	Error(%)	Q20(%)	Q30(%)	GC Content(%)
TB1	23657749	21956515	6.59G	0.03	97.91	94.01	45.63
TB2	23818608	22105650	6.63G	0.03	97.82	93.77	45.62
TB3	24249060	22884874	6.87G	0.03	97.21	92.21	45.64
TPD1	24519940	22517681	6.76G	0.03	97.82	93.78	45.5
TPD2	23172607	22085061	6.63G	0.03	97.82	93.86	46.52
TPD3	23589546	22400372	6.72G	0.03	97.66	93.45	46.49
TP1	23972210	22738762	6.82G	0.03	97.87	93.87	46.54
TP2	24494063	23014015	6.9G	0.03	97.93	93.97	46.29
TP3	23158692	21809563	6.54G	0.03	97.67	93.4	46.22
TAP1	23892984	22178737	6.65G	0.03	97.85	93.84	45.54
TAP2	22994187	21733423	6.52G	0.03	97.84	93.87	46.52
TAP3	22848991	21509033	6.45G	0.03	97.62	93.36	46.36
TS1	23135060	21573174	6.47G	0.03	97.91	94.02	46.62
TS2	23563885	22041254	6.61G	0.03	97.82	93.78	46.58
TS3	23355688	21667290	6.5G	0.02	98.06	94.36	46.24
TF1	23385757	21954198	6.59G	0.03	97.65	93.43	47.53
TF2	23283195	21951543	6.59G	0.03	97.91	94.04	47.55
TF3	24545613	22558030	6.77G	0.03	97.82	93.79	47.54
