# Supplementary material for: Identification and Characterization of Circular RNAs Involved in the Flower Development and Senescence of Rhododendron delavayi Franch
Source: Int J Mol Sci. 2022 Sep 23;23(19):11214. doi: 10.3390/ijms231911214 (PMC9569710; doi:10.3390/ijms231911214)
Supplement: Supplementary file 1 [file ijms-23-11214-s001.zip › Table S2.xlsx]

## Sheet: five pairwise comparison groups
Differentially expressed circRNAs between TB VS TPD					Differentially expressed circRNAs between TPD VS TP					Differentially expressed circRNAs between TP VS TAP					Differentially expressed circRNAs between TAP VS TS					Differentially expressed circRNAs between TS VS TF
#ID	TB1_TB2_TB3_vs_TPD1_TPD2_TPD3_log2FC	TB1_TB2_TB3_vs_TPD1_TPD2_TPD3_pvalue	TB1_TB2_TB3_vs_TPD1_TPD2_TPD3_padj		#ID	TPD1_TPD2_TPD3_vs_TP1_TP2_TP3_log2FC	TPD1_TPD2_TPD3_vs_TP1_TP2_TP3_pvalue	TPD1_TPD2_TPD3_vs_TP1_TP2_TP3_padj		#ID	TP1_TP2_TP3_vs_TAP1_TAP2_TAP3_log2FC	TP1_TP2_TP3_vs_TAP1_TAP2_TAP3_pvalue	TP1_TP2_TP3_vs_TAP1_TAP2_TAP3_padj		#ID	TAP1_TAP2_TAP3_vs_TS1_TS2_TS3_log2FC	TAP1_TAP2_TAP3_vs_TS1_TS2_TS3_pvalue	TAP1_TAP2_TAP3_vs_TS1_TS2_TS3_padj		#ID	TS1_TS2_TS3_vs_TF1_TF2_TF3_log2FC	TS1_TS2_TS3_vs_TF1_TF2_TF3_pvalue	TS1_TS2_TS3_vs_TF1_TF2_TF3_padj
Rd-circR42	1.16032	2.83653e-06	2.29104e-05		Rd-circR14	-5.11828	0.000356858	0.00187615		Rd-circR14	6.37838	2.91303e-06	2.28881e-05		Rd-circR2	-4.57555	0.0158204	0.0380442		Rd-circR3	-6.19224	2.73216e-05	0.000165537
Rd-circR47	0.78117	4.87923e-05	0.000301364		Rd-circR39	1.94678	1.56162e-05	0.000114891		Rd-circR25	4.72337	0.00364155	0.0160228		Rd-circR4	-4.68772	0.0114399	0.030406		Rd-circR5	4.63046	0.00671749	0.0192195
Rd-circR48	-2.56594	0.000944689	0.00431271		Rd-circR42	2.71364	1.10396e-09	1.26342e-08		Rd-circR39	1.87129	0.00214563	0.0106037		Rd-circR5	-5.33492	0.00143244	0.00438414		Rd-circR7	4.70282	0.00452265	0.0133095
Rd-circR54	1.20895	0.00448767	0.0188482		Rd-circR43	-0.658812	9.28077e-05	0.00059745		Rd-circR42	-1.57797	0.00231418	0.0106067		Rd-circR6	-4.56583	0.016198	0.0380466		Rd-circR8	-6.30199	1.25536e-05	8.08141e-05
Rd-circR60	1.13132	1.06481e-11	1.39757e-10		Rd-circR47	-1.19141	1.02929e-11	1.51452e-10		Rd-circR43	10.5371	8.08688e-19	2.22389e-17		Rd-circR7	-5.37807	0.000946179	0.00318654		Rd-circR11	-5.08969	0.0032073	0.0100107
Rd-circR62	-1.22012	0.000798033	0.00380879		Rd-circR48	2.56086	0.00059032	0.00276377		Rd-circR45	5.43797	3.26785e-19	1.19821e-17		Rd-circR18	-5.17505	0.00226699	0.00654188		Rd-circR16	-4.07694	0.017913	0.046126
Rd-circR65	-0.91651	0.000107047	0.000567668		Rd-circR51	4.77795	0.00751784	0.0286792		Rd-circR50	-0.954411	7.0472e-05	0.000465044		Rd-circR32	-2.27589	0.000946497	0.00318654		Rd-circR18	4.48019	0.00967317	0.0262194
Rd-circR67	2.02538	4.05493e-09	4.25768e-08		Rd-circR54	1.43929	0.0121233	0.0416232		Rd-circR52	-6.07517	2.16747e-06	1.83401e-05		Rd-circR35	-3.05836	7.19124e-05	0.000302631		Rd-circR31	5.21886	0.000696164	0.00275788
Rd-circR68	-0.593787	5.66566e-05	0.000330497		Rd-circR59	-3.67382	0.00796597	0.0293034		Rd-circR54	-2.24116	2.01046e-06	1.83401e-05		Rd-circR39	-3.24525	4.79266e-09	3.22705e-08		Rd-circR32	5.37139	6.53481e-05	0.000336543
Rd-circR70	0.609187	0.0106689	0.0400084		Rd-circR60	-0.623708	0.000492057	0.00241342		Rd-circR55	-6.88751	1.1136e-07	1.36107e-06		Rd-circR43	-9.51221	4.34866e-15	4.39215e-14		Rd-circR39	1.82356	0.000184121	0.000862019
Rd-circR71	-1.10696	3.9975e-44	1.04934e-42		Rd-circR66	-0.763575	2.61996e-10	3.3732e-09		Rd-circR60	-0.723001	3.10586e-08	4.27056e-07		Rd-circR47	-1.34102	6.27892e-24	1.58543e-22		Rd-circR45	-5.21878	3.05063e-14	5.23692e-13
Rd-circR74	-0.937234	7.9743e-06	5.58201e-05		Rd-circR67	-2.78043	1.0726e-16	2.20955e-15		Rd-circR61	2.77026	0.000681755	0.00374965		Rd-circR50	-1.93422	2.79716e-27	9.41709e-26		Rd-circR50	-0.447785	0.00106664	0.00406904
Rd-circR80	-0.817085	0.000281225	0.00140612		Rd-circR68	0.908748	4.63482e-07	3.6722e-06		Rd-circR65	-0.965033	1.09607e-11	2.41136e-10		Rd-circR52	6.86091	3.14589e-07	1.98584e-06		Rd-circR53	4.34772	0.00395804	0.0119905
Rd-circR81	3.06046	5.32928e-07	5.08704e-06		Rd-circR71	0.525441	2.73325e-09	2.55932e-08		Rd-circR71	-0.297608	0.00033324	0.00203646		Rd-circR54	1.61531	0.00106435	0.00342217		Rd-circR55	4.95787	0.00194041	0.0068918
Rd-circR83	-1.71555	0.0106334	0.0400084		Rd-circR75	-2.93893	0.00147339	0.0063233		Rd-circR75	6.64356	6.59893e-07	6.59893e-06		Rd-circR56	-3.61789	1.12602e-05	5.4156e-05		Rd-circR60	-0.901594	2.33869e-07	2.00737e-06
Rd-circR84	6.33026	1.71027e-163	1.79578e-161		Rd-circR76	0.344351	0.00470973	0.0194041		Rd-circR80	0.407038	0.00221714	0.0106037		Rd-circR60	1.35107	3.30559e-18	4.17331e-17		Rd-circR62	-0.918717	0.0175792	0.046126
Rd-circR85	-2.85681	3.53738e-48	1.23808e-46		Rd-circR77	-0.733276	0.00725729	0.0286792		Rd-circR81	2.26811	1.52172e-08	2.39128e-07		Rd-circR65	1.69081	7.21656e-23	1.25271e-21		Rd-circR65	0.711175	0.00156098	0.00574218
Rd-circR86	-1.4	1.47478e-61	7.74257e-60		Rd-circR80	-0.588329	4.54835e-05	0.00031232		Rd-circR82	-0.441339	0.000660538	0.00374965		Rd-circR66	1.57341	7.44184e-23	1.25271e-21		Rd-circR66	0.892587	4.11183e-05	0.000222904
Rd-circR87	3.62286	0.000108127	0.000567668		Rd-circR81	-3.43053	1.63876e-09	1.68792e-08		Rd-circR86	3.52807	1.42999e-130	1.57298e-128		Rd-circR67	0.976062	0.00108425	0.00342217		Rd-circR67	-1.57371	5.23692e-10	5.99337e-09
Rd-circR92	-1.07836	1.18414e-05	7.77092e-05		Rd-circR83	2.23812	0.000364301	0.00187615		Rd-circR93	0.857659	2.88418e-09	5.28767e-08		Rd-circR68	1.93325	1.22861e-11	1.03408e-10		Rd-circR68	1.87211	0.000436889	0.00187498
Rd-circR93	0.642939	1.55809e-06	1.36333e-05		Rd-circR85	2.66276	2.26511e-43	7.77686e-42		Rd-circR96	-1.7528	2.69144e-23	1.48029e-21		Rd-circR69	-0.956704	4.94475e-06	2.62852e-05		Rd-circR69	-0.913298	6.08471e-09	5.6975e-08
Rd-circR96	3.38298	7.78438e-14	1.16766e-12		Rd-circR86	3.93328	0	0		Rd-circR100	1.08001	1.59074e-05	0.000116654		Rd-circR70	1.32107	1.37894e-05	6.33059e-05		Rd-circR71	-0.227687	0.000629206	0.00259233
Rd-circR97	-7.77205	1.5652e-09	1.82607e-08		Rd-circR87	-3.63995	9.89758e-05	0.000599677		Rd-circR101	-1.68898	4.41176e-07	4.85293e-06		Rd-circR71	-0.551631	4.60737e-09	3.22705e-08		Rd-circR74	-0.698451	3.18317e-25	8.19665e-24
Rd-circR100	0.816646	5.65321e-06	4.23991e-05		Rd-circR96	-3.18108	9.4262e-12	1.51452e-10		Rd-circR105	-0.82247	0.0128451	0.0484207		Rd-circR74	-1.00532	1.17436e-13	1.07827e-12		Rd-circR76	1.33378	1.4223e-24	2.92994e-23
Rd-circR102	3.85414	0.00224178	0.00980779		Rd-circR97	3.18165	4.61449e-07	3.6722e-06		Rd-circR109	1.22594	0.00897304	0.0365568		Rd-circR75	-5.52448	0.000525152	0.00196446		Rd-circR77	-1.15637	0.000390572	0.00174908
Rd-circR103	-1.64513	2.18227e-33	4.58276e-32		Rd-circR103	8.14314	2.18227e-171	1.12387e-169		Rd-circR120	4.64762	0.00643251	0.0272145		Rd-circR76	0.604123	1.02493e-06	6.08929e-06		Rd-circR79	-1.30499	4.85574e-06	3.57244e-05
Rd-circR107	2.86269	1.44766e-14	2.5334e-13		Rd-circR104	-0.698682	0.00826722	0.0293629		Rd-circR122	-4.98714	0.00146625	0.00768038		Rd-circR79	-1.60148	0.000390812	0.00151816		Rd-circR80	0.495391	0.00800107	0.0222733
Rd-circR127	-5.55465	0.00919849	0.0371478		Rd-circR107	-3.24134	7.68516e-20	1.97893e-18		Rd-circR131	-4.45257	0.0114242	0.0448809		Rd-circR81	2.90044	0.0136241	0.0344007		Rd-circR82	-1.18647	2.52275e-33	8.66144e-32
					Rd-circR117	-5.05779	0.0013305	0.00595834		Rd-circR132	5.66607	7.18704e-05	0.000465044		Rd-circR85	-1.43432	4.32473e-09	3.22705e-08		Rd-circR85	1.33014	3.51476e-10	4.52525e-09
					Rd-circR132	-5.37612	0.00030905	0.00176845		Rd-circR142	-0.630485	0.0132057	0.0484207		Rd-circR86	0.760818	0.0150596	0.037098		Rd-circR92	-1.78823	4.79072e-14	7.0492e-13
															Rd-circR91	4.46802	0.0200496	0.0450003		Rd-circR93	0.972158	3.00307e-05	0.000171843
															Rd-circR96	2.48406	3.86354e-21	5.57453e-20		Rd-circR100	-3.2628	0	0
															Rd-circR100	-5.15984	7.18629e-193	7.25815e-191		Rd-circR101	3.27949	2.02027e-06	1.60067e-05
															Rd-circR103	-6.92553	1.80765e-148	9.12863e-147		Rd-circR103	3.96634	3.92408e-167	2.0209e-165
															Rd-circR104	0.930836	0.00057309	0.00206722		Rd-circR109	-1.4928	4.94346e-09	5.09176e-08
															Rd-circR105	1.93568	1.76152e-05	7.73539e-05		Rd-circR114	-6.33423	1.20732e-05	8.08141e-05
															Rd-circR107	3.98918	3.9543e-16	4.43761e-15		Rd-circR121	-3.63444	0.00297093	0.00956267
															Rd-circR109	-2.0638	3.55071e-06	1.99234e-05		Rd-circR122	4.4795	0.00216983	0.00720943
															Rd-circR112	5.74681	0.000141618	0.000572137		Rd-circR144	4.95973	0.00200775	0.00689329
															Rd-circR113	-4.18953	0.0126523	0.0327663		Rd-circR145	5.63347	9.88697e-05	0.000484932
															Rd-circR126	-2.47309	0.0175359	0.0402528
															Rd-circR131	-2.45258	0.00206785	0.00614272
															Rd-circR142	0.902169	0.00390812	0.0109645
															Rd-circR144	-3.76651	0.00846084	0.0230958
															Rd-circR145	-6.31835	9.96225e-06	5.03093e-05

## Sheet: 79 DEcircRNAs
The identified 79 differentially expressed circRNAs
#ID
Rd-circR3
Rd-circR5
Rd-circR7
Rd-circR8
Rd-circR11
Rd-circR16
Rd-circR18
Rd-circR31
Rd-circR32
Rd-circR39
Rd-circR45
Rd-circR50
Rd-circR53
Rd-circR55
Rd-circR60
Rd-circR62
Rd-circR65
Rd-circR66
Rd-circR67
Rd-circR68
Rd-circR69
Rd-circR71
Rd-circR74
Rd-circR76
Rd-circR77
Rd-circR79
Rd-circR80
Rd-circR82
Rd-circR85
Rd-circR92
Rd-circR93
Rd-circR100
Rd-circR101
Rd-circR103
Rd-circR109
Rd-circR114
Rd-circR121
Rd-circR122
Rd-circR144
Rd-circR145
Rd-circR14
Rd-circR25
Rd-circR2
Rd-circR4
Rd-circR6
Rd-circR35
Rd-circR43
Rd-circR47
Rd-circR52
Rd-circR54
Rd-circR56
Rd-circR70
Rd-circR75
Rd-circR81
Rd-circR86
Rd-circR91
Rd-circR96
Rd-circR104
Rd-circR105
Rd-circR107
Rd-circR112
Rd-circR113
Rd-circR126
Rd-circR131
Rd-circR142
Rd-circR42
Rd-circR61
Rd-circR120
Rd-circR132
Rd-circR48
Rd-circR51
Rd-circR59
Rd-circR83
Rd-circR87
Rd-circR97
Rd-circR117
Rd-circR84
Rd-circR102
Rd-circR127
