# Supplementary material for: Identification and Characterization of Circular RNAs Involved in the Flower Development and Senescence of Rhododendron delavayi Franch
Source: Int J Mol Sci. 2022 Sep 23;23(19):11214. doi: 10.3390/ijms231911214 (PMC9569710; doi:10.3390/ijms231911214)
Supplement: Supplementary file 1 [file ijms-23-11214-s001.zip › Table S3.xlsx]

## Sheet: miRNAs decoyed by DEcircRNAs
Table S3. miRNAs decoyed by significantly differentially expressed circRNAs.
miRNA	circRNA act as miRNA sponge	circRNA_start-circRNA_end	MFE	miRNA sequence
miR828	Rd-circR68	2783-2804	-35.39	TGGAATACTCATTTGAGCAAGA	tggaatactcatttgagcaaga
miR395a	Rd-circR86	1092-1112	-31.16	GTCTTCCCCCAAACACTTCGT	gtcttcccccaaacacttcgt
miR395b	Rd-circR86	1092-1112	-30.82	GTCTTCCCCCAAACACTTCGT	gtcttcccccaaacacttcgt
miR395c	Rd-circR86	1092-1112	-30.82	GTCTTCCCCCAAACACTTCGT	gtcttcccccaaacacttcgt
miR395d	Rd-circR86	1092-1112	-31.16	GTCTTCCCCCAAACACTTCGT	gtcttcccccaaacacttcgt
miR395e	Rd-circR86	1092-1112	-31.16	GTCTTCCCCCAAACACTTCGT	gtcttcccccaaacacttcgt
miR395f	Rd-circR86	1092-1112	-30.82	GTCTTCCCCCAAACACTTCGT	gtcttcccccaaacacttcgt
miR833-5p	Rd-circR117	369-390	-25.28	CGTGGATTCGAGACAACAAACA	cgtggattcgagacaacaaaca
miR3440b-3p	Rd-circR107	2040-2060	-29.31	GATCTTCCCTTTTCCAATCCA	gatcttcccttttccaatcca
miR159c	Rd-circR67	142-164	-25.12	TGGATGCTTCTTTCAAATCCAAT	tggatgcttctttcaaatccaat
miR829.1	Rd-circR101	372-395	-34.87	TTTCCTGCATTTGGTATCAGAGCT	tttcctgcatttggatcagagct
miR829.1	Rd-circR43	4385-4408	-28.67	ATTTCTCCATATGGTATCAGAGCC	atttctccatatggtatcagagcc
miR845a	Rd-circR43	4388-4409	-28.67	TCTCCATATGGTATCAGAGCCA	tctccatatggtatcagagcca
miR829.1	Rd-circR104	1024-1046	-26.67	ATTATATCAGTGGTATCAGAGCC	attatatcagtggtatcagagcc
miR845a	Rd-circR104	1028-1047	-30.35	TATCAGTGGTATCAGAGCCA	tatcagtggtatcagagcca
miR829.1	Rd-circR83	87-110	-30.89	GGTCCGACAATTGGTATCAGAGCC	ggtccgacaattggtatcagagcc
miR845a	Rd-circR83	91-111	-32.19	CGACAATTGGTATCAGAGCCA	cgacaattggtatcagagcca
miR829.1	Rd-circR103	1866-1888	-25.42	AATTTACATGTGGTATCAGAGCC	aatttacatgtggtatcagagcc
miR845a	Rd-circR103	1867-1889	-26.66	ATTTACATGTGGTATCAGAGCCA	atttacatgtggtatcagagcca
